# Supplementary material for: Impact of Barley Malt with Different Row-Types on the Volatile Compounds in Beer
Source: Foods. 2025 Jun 6;14(12):2010. doi: 10.3390/foods14122010 (PMC12191998; doi:10.3390/foods14122010)
Supplement: Supplementary file 1 [file foods-14-02010-s001.zip]

Archive with 1 entries (1 files):
- foods-3658753-supplementary.pdf
